# Supplementary material for: Integrated Analysis of the Transcriptome and Metabolome of Cecropia obtusifolia: A Plant with High Chlorogenic Acid Content Traditionally Used to Treat Diabetes Mellitus
Source: Int J Mol Sci. 2020 Oct 14;21(20):7572. doi: 10.3390/ijms21207572 (PMC7588936; doi:10.3390/ijms21207572)
Supplement: Supplementary file 1 [file ijms-21-07572-s001.zip]

Archive with 3 entries (2 files):
- Supplementary Material/
- Supplementary Material/Supplementary Figures.docx
- Supplementary Material/Supplementary Tables.xlsx
